# Supplementary material for: Genome-Wide Identification and Expression Analysis of the Aquaporin Gene Family in the Qinghai Toad-Headed Agama (Phrynocephalus vlangalii) and Responses to Acute Cold Stress
Source: Biology (Basel). 2025 Dec 7;14(12):1755. doi: 10.3390/biology14121755 (PMC12731239; doi:10.3390/biology14121755)
Supplement: Supplementary file 1 [file biology-14-01755-s001.zip]

Archive with 3 entries (3 files):
- Supplement.pdf
- Table S3. qPCR.xlsx
- Table S4. ANOVA table.xlsx
