# Supplementary material for: Genome-Wide Identification and Expression Analysis of the Aquaporin Gene Family in the Qinghai Toad-Headed Agama (Phrynocephalus vlangalii) and Responses to Acute Cold Stress
Source: Biology (Basel). 2025 Dec 7;14(12):1755. doi: 10.3390/biology14121755 (PMC12731239; doi:10.3390/biology14121755)
Supplement: Supplementary file 1 [file biology-14-01755-s001.zip › Table S3. qPCR.xlsx]

## Sheet: AQP0
Symbol	Cq1	Cq2	Cq3	Cq4	Average	ΔCt (Ct(target gene)- AVG Ct(reference genes))	ΔCt (Ct(target gene)- AVG Ct(reference genes))	ΔCt (Ct(target gene)- AVG Ct(reference genes))	ΔCt (Ct(target gene)- AVG Ct(reference genes))	2^-ΔCt	2^-ΔCt	2^-ΔCt	2^-ΔCt	log10-transformed values	log10-transformed values	log10-transformed values	log10-transformed values
muscle control group	13.9	14.15	14	13.72	13.9425	-10.1975	-9.9475	-10.0975	-10.3775	1174.23	987.406	1095.6	1330.27	3.07012	2.99494	3.04005	3.12427
kidney control group	14.25	14.29	14.48	14.23	14.3125	-14.6	-14.56	-14.37	-14.62	24833.5	24154.4	21173.9	25180.2	4.39506	4.38301	4.32582	4.40108
lung control group	14.14	14.31	14.39	14.36	14.3	-9.4275	-9.2575	-9.1775	-9.2075	688.589	612.048	579.032	591.199	2.83859	2.78749	2.76345	2.77247
brain control group	13.73	14.05	14.06	13.8	13.91	-12.3475	-12.0275	-12.0175	-12.2775	5211.56	4174.82	4145.99	4964.73	3.71705	3.62074	3.61773	3.69598
liver control group	13.94	14.15	13.83	14.06	13.995	-18.3225	-18.1125	-18.4325	-18.2025	327810	283404	353782	301647	5.51562	5.45241	5.54874	5.4795
heart control group	13.74	14.14	13.71	13.73	13.83	-4.7925	-4.3925	-4.8225	-4.8025	27.7132	21.0027	28.2955	27.9059	1.45808	1.34248	1.4668	1.46099
muscle low-temperature group	32.4	28.89	33.7	33.33	32.08	6.295	2.785	7.595	7.225	0.0127355	0.145088	0.00517222	0.00668434	0.00549604	0.0588389	0.00224048	0.00289331
kidney low-temperature group	34.98	32.15	31.16	32.18	32.6175	5.6825	2.8525	1.8625	2.8825	0.0194714	0.138456	0.274999	0.135607	0.00837504	0.0563163	0.10551	0.0552279
lung low-temperature group	32.29	33.55	33.79	34.14	33.4425	8.71	9.97	10.21	10.56	0.00238797	0.000997082	0.000844275	0.000662404	0.00103585	0.000432812	0.000366509	0.000287583
brain low-temperature group	33.51	36.91	32.73	35.92	34.7675	6.2175	9.6175	5.4375	8.6275	0.0134384	0.00127305	0.0230754	0.0025285	0.00579734	0.000552525	0.00990765	0.00109673
liver low-temperature group	32.32	35.16	30.58	33.44	32.875	1.1025	3.9425	-0.6375	2.2225	0.465709	0.0650413	1.55563	0.21427	0.166048	0.0273665	0.407498	0.0843152
heart low-temperature group	37.85	30.78	32.97	33.49	33.7725	17.3475	10.2775	12.4675	12.9875	5.99628e-06	0.000805683	0.000176567	0.000123133	2.60414e-06	0.000349763	7.66751e-05	5.34725e-05
muscle low-temperature rehabilitation group	32.87	30.6	30.48	31.64	31.3975	8.8975	6.6275	6.5075	7.6675	0.00209694	0.010114	0.0109913	0.00491872	0.000909735	0.0043704	0.0047474	0.00213094
kidney low-temperature rehabilitation group	31.79	36.48	31.25	33.49	33.2525	4.045	8.735	3.505	5.745	0.0605806	0.00234695	0.0880825	0.0186459	0.0255437	0.00101807	0.0366618	0.00802323
lung low-temperature rehabilitation group	38.32	37.59	31.87	36.46	36.06	16.3075	15.5775	9.8575	14.4475	1.23297e-05	2.04506e-05	0.00107795	4.47578e-05	5.3547e-06	8.88148e-06	0.000467894	1.94376e-05
brain low-temperature rehabilitation group	33.14	30.19	27.67	35.57	31.6425	7.15	4.2	1.68	9.58	0.00704102	0.0544094	0.312083	0.00130657	0.00304716	0.0230093	0.117961	0.000567066
liver low-temperature rehabilitation group	32.04	31.71	35.68	35.33	33.69	4.7025	4.3725	8.3425	7.9925	0.0384067	0.0482777	0.00308076	0.00392661	0.0163675	0.0204763	0.0013359	0.00170197
heart low-temperature rehabilitation group	33.49	33.59	31.64	30.45	32.2925	16.665	16.765	14.815	13.625	9.62355e-06	8.97909e-06	3.46929e-05	7.91528e-05	4.17943e-06	3.89955e-06	1.50667e-05	3.43743e-05
Reference gene in the muscle control group	24.18	24.14	23.38	24.69	24.0975
Reference gene in the kidney control group	23.77	30.26	30.54	30.83	28.85
Reference gene in the lung control group	28.27	23.06	19.45	23.49	23.5675
Reference gene in the brain control group	25.1	25.45	26.62	27.14	26.0775
Reference gene in the liver control group	36.62	31.27	30.69	30.47	32.2625
Reference gene in the heart control group	19.85	18.5	16.91	18.87	18.5325
Reference gene in the muscle low-temperature group	25.33	25.23	27.26	26.6	26.105
Reference gene in the kidney low-temperature group	28.33	29.19	28.7	30.97	29.2975
Reference gene in the lung low-temperature group	23.44	21.9	24.03	24.95	23.58
Reference gene in the brain low-temperature group	26.57	26.31	26.34	29.95	27.2925
Reference gene in the liver low-temperature group	31.69	30.47	31.49	31.22	31.2175
Reference gene in the heart low-temperature group	21.04	19.93	20.86	20.18	20.5025
Reference gene in the muscle low-temperature rehabilitation group	23.28	23.47	23.9	25.24	23.9725
Reference gene in the kidney low-temperature rehabilitation group	29.35	27.14	26.86	27.63	27.745
Reference gene in the lung low-temperature rehabilitation group	21.56	22.52	21.88	22.09	22.0125
Reference gene in the brain low-temperature rehabilitation group	25.74	26.94	26.35	24.93	25.99
Reference gene in the liver low-temperature rehabilitation group	25.59	26.97	27	29.79	27.3375
Reference gene in the heart low-temperature rehabilitation group	16.43	15.71	16.38	18.78	16.825

## Sheet: AQP1
Symbol	Cq1	Cq2	Cq3	Cq4	Average	ΔCt (Ct(target gene)- AVG Ct(reference genes))	ΔCt (Ct(target gene)- AVG Ct(reference genes))	ΔCt (Ct(target gene)- AVG Ct(reference genes))	ΔCt (Ct(target gene)- AVG Ct(reference genes))	2^-ΔCt	2^-ΔCt	2^-ΔCt	2^-ΔCt	log10-transformed values	log10-transformed values	log10-transformed values	log10-transformed values
muscle control group	27.71	27.37	27.21	28.49	27.695	3.6125	3.2725	3.1125	4.3925	0.0817578	0.103485	0.115623	0.047613	0.03413	0.0427666	0.0475174	0.0202009
kidney control group	29.32	26.85	28.51	25.61	27.5725	0.47	-2	-0.34	-3.24	0.721965	4	1.26576	9.44794	0.236024	0.69897	0.355213	1.01903
lung control group	25.06	24.26	23.39	22.35	23.765	1.4925	0.6925	-0.1775	-1.2175	0.355396	0.618781	1.13092	2.32543	0.132066	0.209188	0.328568	0.521848
brain control group	24.39	25.9	24.49	23.83	24.6525	-1.6875	-0.1775	-1.5875	-2.2475	3.22098	1.13092	3.00528	4.74859	0.625413	0.328568	0.602633	0.759562
liver control group	30.53	27.57	28.42	28.15	28.6675	-1.7325	-4.6925	-3.8425	-4.1125	3.32303	25.8573	14.3452	17.2976	0.635788	1.42906	1.18597	1.26239
heart control group	27.05	27.69	23.72	27.45	26.4775	8.5175	9.1575	5.1875	8.9175	0.00272883	0.00175113	0.0274414	0.00206807	0.0011835	0.00075984	0.0117571	0.000897223
muscle low-temperature group	28.42	28.73	30.93	29.22	29.325	2.315	2.625	4.825	3.115	0.200963	0.162105	0.0352801	0.115423	0.0795295	0.0652453	0.0150579	0.0474395
kidney low-temperature group	27.93	28.66	28.82	31.46	29.2175	-1.3675	-0.6375	-0.4775	2.1625	2.58023	1.55563	1.39233	0.223369	0.553911	0.407498	0.378821	0.0875574
lung low-temperature group	24.27	23.5	24.33	27.71	24.9525	0.69	-0.08	0.75	4.13	0.619854	1.05702	0.594604	0.0571145	0.209476	0.313238	0.202653	0.024122
brain low-temperature group	25.08	25.59	25.61	29.52	26.45	-2.2125	-1.7025	-1.6825	2.2275	4.63478	3.25464	3.20984	0.213528	0.750877	0.628863	0.624265	0.08405
liver low-temperature group	26.96	30.16	30.3	31.78	29.8	-4.2575	-1.0575	-0.9175	0.5625	19.1265	2.08132	1.88884	0.677128	1.30377	0.488737	0.460723	0.224566
heart low-temperature group	27.27	27.79	28.69	27.93	27.92	6.7675	7.2875	8.1875	7.4275	0.00917866	0.00640094	0.00343018	0.00580898	0.00396806	0.00277103	0.00148716	0.00251551
muscle low-temperature rehabilitation group	27.75	26.76	27.87	28.86	27.81	3.7775	2.7875	3.8975	4.8875	0.0729221	0.144837	0.067102	0.0337844	0.0305682	0.0587436	0.0282059	0.01443
kidney low-temperature rehabilitation group	25.81	27.25	26.77	26.75	26.645	-1.935	-0.495	-0.975	-0.995	3.82378	1.40932	1.96564	1.99308	0.683388	0.381895	0.472119	0.476118
lung low-temperature rehabilitation group	22.98	24.19	25.56	23.59	24.08	0.9675	2.1775	3.5475	1.5775	0.511391	0.221058	0.0855256	0.335062	0.179377	0.0867365	0.0356401	0.125501
brain low-temperature rehabilitation group	25.61	26.61	25.35	24.42	25.4975	-0.38	0.62	-0.64	-1.57	1.30134	0.650671	1.55833	2.96905	0.361981	0.217661	0.407956	0.598686
liver low-temperature rehabilitation group	25.38	24.93	28.52	28.33	26.79	-1.9575	-2.4075	1.1825	0.9925	3.88388	5.30554	0.440587	0.502606	0.688765	0.799722	0.15854	0.176845
heart low-temperature rehabilitation group	32.05	24.53	30.93	27.55	28.765	15.225	7.705	14.105	10.725	2.61107e-05	0.00479252	5.67508e-05	0.000590817	1.13396e-05	0.00207639	2.46459e-05	0.000256513
Reference gene in the muscle control group	24.18	24.14	23.38	24.69	24.0975
Reference gene in the kidney control group	23.77	30.26	30.54	30.83	28.85
Reference gene in the lung control group	28.27	23.06	19.45	23.49	23.5675
Reference gene in the brain control group	25.1	25.45	26.62	27.14	26.0775
Reference gene in the liver control group	36.62	31.27	30.69	30.47	32.2625
Reference gene in the heart control group	19.85	18.5	16.91	18.87	18.5325
Reference gene in the muscle low-temperature group	25.33	25.23	27.26	26.6	26.105
Reference gene in the kidney low-temperature group	28.33	29.19	28.7	30.97	29.2975
Reference gene in the lung low-temperature group	23.44	21.9	24.03	24.95	23.58
Reference gene in the brain low-temperature group	26.57	26.31	26.34	29.95	27.2925
Reference gene in the liver low-temperature group	31.69	30.47	31.49	31.22	31.2175
Reference gene in the heart low-temperature group	21.04	19.93	20.86	20.18	20.5025
Reference gene in the muscle low-temperature rehabilitation group	23.28	23.47	23.9	25.24	23.9725
Reference gene in the kidney low-temperature rehabilitation group	29.35	27.14	26.86	27.63	27.745
Reference gene in the lung low-temperature rehabilitation group	21.56	22.52	21.88	22.09	22.0125
Reference gene in the brain low-temperature rehabilitation group	25.74	26.94	26.35	24.93	25.99
Reference gene in the liver low-temperature rehabilitation group	25.59	26.97	27	29.79	27.3375
Reference gene in the heart low-temperature rehabilitation group	16.43	15.71	16.38	18.78	16.825

## Sheet: AQP2
Symbol	Cq1	Cq2	Cq3	Cq4	Average	ΔCt (Ct(target gene)- AVG Ct(reference genes))	ΔCt (Ct(target gene)- AVG Ct(reference genes))	ΔCt (Ct(target gene)- AVG Ct(reference genes))	ΔCt (Ct(target gene)- AVG Ct(reference genes))	2^-ΔCt	2^-ΔCt	2^-ΔCt	2^-ΔCt	log10-transformed values	log10-transformed values	log10-transformed values	log10-transformed values
muscle control group	34.15	34	36.23	34.36	34.685	10.0525	9.9025	12.1325	10.2625	0.000941664	0.00104484	0.000222717	0.000814104	0.000408767	0.000453532	9.6714e-05	0.000353417
kidney control group	28.33	26.59	28.25	28.54	27.9275	-0.52	-2.26	-0.6	-0.31	1.43396	4.78991	1.51572	1.23971	0.386313	0.762672	0.400662	0.350191
lung control group	35.76	34.25	35.92	36.27	35.55	12.1925	10.6825	12.3525	12.7025	0.000213645	0.000608481	0.000191217	0.000150026	9.27747e-05	0.00026418	8.30366e-05	6.51506e-05
brain control group	33.89	33.15	35.13	35.36	34.3825	7.8125	7.0725	9.0525	9.2825	0.00444839	0.0074296	0.00188333	0.00160579	0.00192763	0.00321471	0.00081715	0.000696827
liver control group	37.33	36.24	32.44	36.82	35.7075	5.0675	3.9775	0.1775	4.5575	0.0298216	0.0634824	0.884234	0.0424674	0.012762	0.0267303	0.275135	0.0180625
heart control group	33.72	35.79	33.31	36.72	34.885	15.1875	17.2575	14.7775	18.1875	2.67983e-05	6.38227e-06	3.56065e-05	3.34979e-06	1.16382e-05	2.77177e-06	1.54634e-05	1.45479e-06
muscle low-temperature group	37.99	-	35.7	34.58	36.09	11.885	#VALUE!	9.595	8.475	0.000264398	#VALUE!	0.00129306	0.00281042	0.000114812	#VALUE!	0.000561204	0.00121884
kidney low-temperature group	28.28	30.42	29.84	30.26	29.7	-1.0175	1.1225	0.5425	0.9625	2.02441	0.459297	0.68658	0.513167	0.48064	0.164144	0.227007	0.179887
lung low-temperature group	35.87	36.71	38.2	38.94	37.43	12.29	13.13	14.62	15.36	0.000199683	0.000111552	3.97138e-05	2.37782e-05	8.67126e-05	4.84436e-05	1.72471e-05	1.03266e-05
brain low-temperature group	32.29	35.72	31.22	33.39	33.155	4.9975	8.4275	3.9275	6.0975	0.0313042	0.00290449	0.0657211	0.0146039	0.0133868	0.00125958	0.0276436	0.00629654
liver low-temperature group	32.37	36.01	32.66	36.65	34.4225	1.1525	4.7925	1.4425	5.4325	0.449845	0.0360839	0.367929	0.0231555	0.161322	0.0153949	0.136064	0.00994165
heart low-temperature group	34.14	34.68	37.42	34.77	35.2525	13.6375	14.1775	16.9175	14.2675	7.847e-05	5.39694e-05	8.07839e-06	5.07054e-05	3.40777e-05	2.3438e-05	3.50839e-06	2.20205e-05
muscle low-temperature rehabilitation group	34.55	34.88	35.28	34.06	34.6925	10.5775	10.9075	11.3075	10.0875	0.000654418	0.000520613	0.000394551	0.000919094	0.000284117	0.000226041	0.000171318	0.000398974
kidney low-temperature rehabilitation group	28.7	28.2	28.62	26.49	28.0025	0.955	0.455	0.875	-1.255	0.515842	0.72951	0.545254	2.38667	0.180654	0.237923	0.189	0.529773
lung low-temperature rehabilitation group	34.69	34.52	35.31	38.8	35.83	12.6775	12.5075	13.2975	16.7875	0.000152648	0.000171738	9.93239e-05	8.84014e-06	6.62893e-05	7.45786e-05	4.31337e-05	3.83921e-06
brain low-temperature rehabilitation group	33.05	33.44	37.48	32.25	34.055	7.06	7.45	11.49	6.26	0.00749425	0.00571908	0.000347669	0.0130482	0.00324258	0.00247669	0.000150964	0.00563013
liver low-temperature rehabilitation group	31.24	34.17	36.74	33.76	33.9775	3.9025	6.8325	9.4025	6.4225	0.0668699	0.0087743	0.00147763	0.0116583	0.0281114	0.00379401	0.000641253	0.00503384
heart low-temperature rehabilitation group	34.27	32.1	33.87	34.61	33.7125	17.445	15.275	17.045	17.785	5.60443e-06	2.52213e-05	7.39509e-06	4.42773e-06	2.43397e-06	1.09533e-05	3.21164e-06	1.92294e-06
Reference gene in the muscle control group	24.18	24.14	23.38	24.69	24.0975
Reference gene in the kidney control group	23.77	30.26	30.54	30.83	28.85
Reference gene in the lung control group	28.27	23.06	19.45	23.49	23.5675
Reference gene in the brain control group	25.1	25.45	26.62	27.14	26.0775
Reference gene in the liver control group	36.62	31.27	30.69	30.47	32.2625
Reference gene in the heart control group	19.85	18.5	16.91	18.87	18.5325
Reference gene in the muscle low-temperature group	25.33	25.23	27.26	26.6	26.105
Reference gene in the kidney low-temperature group	28.33	29.19	28.7	30.97	29.2975
Reference gene in the lung low-temperature group	23.44	21.9	24.03	24.95	23.58
Reference gene in the brain low-temperature group	26.57	26.31	26.34	29.95	27.2925
Reference gene in the liver low-temperature group	31.69	30.47	31.49	31.22	31.2175
Reference gene in the heart low-temperature group	21.04	19.93	20.86	20.18	20.5025
Reference gene in the muscle low-temperature rehabilitation group	23.28	23.47	23.9	25.24	23.9725
Reference gene in the kidney low-temperature rehabilitation group	29.35	27.14	26.86	27.63	27.745
Reference gene in the lung low-temperature rehabilitation group	21.56	22.52	21.88	22.09	22.0125
Reference gene in the brain low-temperature rehabilitation group	25.74	26.94	26.35	24.93	25.99
Reference gene in the liver low-temperature rehabilitation group	25.59	26.97	27	29.79	27.3375
Reference gene in the heart low-temperature rehabilitation group	16.43	15.71	16.38	18.78	16.825

## Sheet: AQP3
Symbol	Cq1	Cq2	Cq3	Cq4	Average	ΔCt (Ct(target gene)- AVG Ct(reference genes))	ΔCt (Ct(target gene)- AVG Ct(reference genes))	ΔCt (Ct(target gene)- AVG Ct(reference genes))	ΔCt (Ct(target gene)- AVG Ct(reference genes))	2^-ΔCt	2^-ΔCt	2^-ΔCt	2^-ΔCt	log10-transformed values	log10-transformed values	log10-transformed values	log10-transformed values
muscle control group	31.65	33.82	34.3	32.23	33	7.5525	9.7225	10.2025	8.1325	0.00532686	0.00118368	0.000848675	0.00356347	0.00230728	0.000513764	0.000368419	0.00154485
kidney control group	32.2	34.09	32.64	33.38	33.0775	3.35	5.24	3.79	4.53	0.098073	0.0264608	0.072293	0.0432847	0.0406312	0.0113424	0.0303135	0.0184028
lung control group	31.22	34.02	32.34	31.51	32.2725	7.6525	10.4525	8.7725	7.9425	0.00497013	0.000713648	0.00228673	0.00406508	0.00215315	0.000309823	0.000991979	0.00176186
brain control group	33.26	33.96	33.46	32.98	33.415	7.1825	7.8825	7.3825	6.9025	0.00688418	0.00423771	0.00599302	0.00835873	0.00297952	0.00183652	0.00259497	0.00361506
liver control group	33.65	34.07	32.29	32.56	33.1425	1.3875	1.8075	0.0275	0.2975	0.382227	0.285686	0.981119	0.813661	0.140579	0.109135	0.296911	0.258556
heart control group	31.67	34.36	29.81	32.28	32.03	13.1375	15.8275	11.2775	13.7475	0.000110973	1.71968e-05	0.000402842	7.27093e-05	4.81924e-05	7.46841e-06	0.000174917	3.15761e-05
muscle low-temperature group	32.49	32.59	33.18	33.33	32.8975	6.385	6.485	7.075	7.225	0.0119653	0.011164	0.00741674	0.00668434	0.00516562	0.00482161	0.00320916	0.00289331
kidney low-temperature group	30.62	32.25	34.09	33.69	32.6625	1.3225	2.9525	4.7925	4.3925	0.399841	0.129184	0.0360839	0.047613	0.146079	0.0527647	0.0153949	0.0202009
lung low-temperature group	30.85	30.35	32.89	31.84	31.4825	7.27	6.77	9.31	8.26	0.00647906	0.00916277	0.00157547	0.00326206	0.00280474	0.00396122	0.00068368	0.00141439
brain low-temperature group	31.29	31.81	31.07	35.67	32.46	3.9975	4.5175	3.7775	8.3775	0.0626084	0.0436613	0.0729221	0.00300692	0.0263732	0.0185596	0.0305682	0.00130393
liver low-temperature group	31.96	31.82	30.93	33.39	32.025	0.7425	0.6025	-0.2875	2.1725	0.597703	0.658612	1.22052	0.221826	0.203496	0.219745	0.346455	0.0870093
heart low-temperature group	33.39	31.7	35.16	32.18	33.1075	12.8875	11.1975	14.6575	11.6775	0.00013197	0.000425811	3.86948e-05	0.000305297	5.73102e-05	0.000184888	1.68046e-05	0.000132568
muscle low-temperature rehabilitation group	32.01	31.85	31.84	33.15	32.2125	8.0375	7.8775	7.8675	9.1775	0.00380602	0.00425242	0.004282	0.00172702	0.0016498	0.00184289	0.00185568	0.000749388
kidney low-temperature rehabilitation group	30.81	29.97	32.37	32.09	31.31	3.065	2.225	4.625	4.345	0.119493	0.213899	0.0405262	0.0492067	0.0490214	0.0841825	0.017253	0.0208611
lung low-temperature rehabilitation group	30.12	33.17	32.09	31	31.595	8.1075	11.1575	10.0775	8.9875	0.00362576	0.000437782	0.000925487	0.00197012	0.0015718	0.000190085	0.000401748	0.000854771
brain low-temperature rehabilitation group	31.21	29.49	32.36	29.97	30.7575	5.22	3.5	6.37	3.98	0.0268302	0.0883883	0.0120904	0.0633725	0.0114986	0.0367839	0.00521928	0.0266854
liver low-temperature rehabilitation group	32.86	33.13	32.14	33.69	32.955	5.5225	5.7925	4.8025	6.3525	0.0217551	0.018042	0.0358347	0.0122379	0.00934683	0.00776568	0.0152904	0.00528259
heart low-temperature rehabilitation group	32.64	30.1	32.36	32.85	31.9875	15.815	13.275	15.535	16.025	1.73465e-05	0.000100885	2.1062e-05	1.49967e-05	7.5334e-06	4.38116e-05	9.147e-06	6.51291e-06
Reference gene in the muscle control group	24.18	24.14	23.38	24.69	24.0975
Reference gene in the kidney control group	23.77	30.26	30.54	30.83	28.85
Reference gene in the lung control group	28.27	23.06	19.45	23.49	23.5675
Reference gene in the brain control group	25.1	25.45	26.62	27.14	26.0775
Reference gene in the liver control group	36.62	31.27	30.69	30.47	32.2625
Reference gene in the heart control group	19.85	18.5	16.91	18.87	18.5325
Reference gene in the muscle low-temperature group	25.33	25.23	27.26	26.6	26.105
Reference gene in the kidney low-temperature group	28.33	29.19	28.7	30.97	29.2975
Reference gene in the lung low-temperature group	23.44	21.9	24.03	24.95	23.58
Reference gene in the brain low-temperature group	26.57	26.31	26.34	29.95	27.2925
Reference gene in the liver low-temperature group	31.69	30.47	31.49	31.22	31.2175
Reference gene in the heart low-temperature group	21.04	19.93	20.86	20.18	20.5025
Reference gene in the muscle low-temperature rehabilitation group	23.28	23.47	23.9	25.24	23.9725
Reference gene in the kidney low-temperature rehabilitation group	29.35	27.14	26.86	27.63	27.745
Reference gene in the lung low-temperature rehabilitation group	21.56	22.52	21.88	22.09	22.0125
Reference gene in the brain low-temperature rehabilitation group	25.74	26.94	26.35	24.93	25.99
Reference gene in the liver low-temperature rehabilitation group	25.59	26.97	27	29.79	27.3375
Reference gene in the heart low-temperature rehabilitation group	16.43	15.71	16.38	18.78	16.825

## Sheet: AQP4
Symbol	Cq1	Cq2	Cq3	Cq4	Average	ΔCt (Ct(target gene)- AVG Ct(reference genes))	ΔCt (Ct(target gene)- AVG Ct(reference genes))	ΔCt (Ct(target gene)- AVG Ct(reference genes))	ΔCt (Ct(target gene)- AVG Ct(reference genes))	2^-ΔCt	2^-ΔCt	2^-ΔCt	2^-ΔCt	log10-transformed values	log10-transformed values	log10-transformed values	log10-transformed values
muscle control group	18	14.37	15.88	16.01	16.065	-6.0975	-9.7275	-8.2175	-8.0875	68.4747	847.753	297.656	272.007	1.84183	2.92878	2.47517	2.43617
kidney control group	18.49	20.5	19.98	20.15	19.78	-10.36	-8.35	-8.87	-8.7	1314.23	326.288	467.882	415.873	3.119	2.51493	2.67106	2.62
lung control group	18.82	17.01	11.81	15.36	15.75	-4.7475	-6.5575	-11.7575	-8.2075	26.8621	94.1899	3462.26	295.599	1.44501	1.97859	3.53949	2.47217
brain control group	8.68	8.33	9.37	8.66	8.76	-17.3975	-17.7475	-16.7075	-17.4175	172651	220054	107018	175061	5.23717	5.34253	5.02946	5.24319
liver control group	21.74	34.41	35.64	21.09	28.22	-10.5225	2.1475	3.3775	-11.1725	1470.92	0.225703	0.0962213	2308.12	3.16788	0.0883854	0.0398982	3.36345
heart control group	19.54	20.99	31.3	23.11	23.735	1.0075	2.4575	12.7675	4.5775	0.497407	0.182062	0.000143417	0.0418828	0.17534	0.0726402	6.22806e-05	0.0178188
muscle low-temperature group	18.22	17.56	18.33	16.18	17.5725	-7.885	-8.545	-7.775	-9.925	236.386	373.509	219.032	972.126	2.37545	2.57346	2.34249	2.98817
kidney low-temperature group	18.66	22.72	22.36	33.67	24.3525	-10.6375	-6.5775	-6.9375	4.3725	1592.97	95.5047	122.573	0.0482777	3.20248	1.98455	2.09192	0.0204763
lung low-temperature group	13.87	20.13	15.38	20.87	17.5625	-9.71	-3.45	-8.2	-2.71	837.532	10.9283	294.067	6.54322	2.92352	1.07658	2.46992	0.877557
brain low-temperature group	8.76	9.75	8.1	12.6	9.8025	-18.5325	-17.5425	-19.1925	-14.6925	379174	190906	599126	26477.9	5.57884	5.28082	5.77752	4.4229
liver low-temperature group	23.7	22.67	23.51	23.43	23.3275	-7.5175	-8.5475	-7.7075	-7.7875	183.228	374.157	209.02	220.938	2.26536	2.57421	2.32226	2.34623
heart low-temperature group	21.55	25.67	22.27	22.95	23.11	1.0475	5.1675	1.7675	2.4475	0.483806	0.0278245	0.293717	0.183328	0.171377	0.011919	0.111839	0.0731052
muscle low-temperature rehabilitation group	15.01	11.89	18.01	15.87	15.195	-8.9625	-12.0825	-5.9625	-8.1025	498.863	4337.05	62.3579	274.85	2.69885	3.6373	1.8018	2.44067
kidney low-temperature rehabilitation group	19.32	16.91	19.49	20.53	19.0625	-8.425	-10.835	-8.255	-7.215	343.699	1826.67	305.494	148.57	2.53744	3.2619	2.48642	2.17484
lung low-temperature rehabilitation group	15.16	15.16	21.61	14.39	16.58	-6.8525	-6.8525	-0.4025	-7.6225	115.56	115.56	1.3218	197.061	2.06655	2.06655	0.365824	2.2968
brain low-temperature rehabilitation group	9.72	10.36	8.48	8.25	9.2025	-16.27	-15.63	-17.51	-17.74	79023.8	50710.6	186653	218913	4.89776	4.70511	5.27104	5.34027
liver low-temperature rehabilitation group	14.88	16.69	22.33	21.92	18.955	-12.4575	-10.6475	-5.0075	-5.4175	5624.46	1604.05	32.1668	42.7396	3.75016	3.20549	1.5207	1.64087
heart low-temperature rehabilitation group	22.21	19.12	22.65	32.69	24.1675	5.385	2.295	5.825	15.865	0.0239306	0.203768	0.0176401	1.67556e-05	0.0102705	0.0805428	0.0075942	7.27679e-06
Reference gene in the muscle control group	24.18	24.14	23.38	24.69	24.0975
Reference gene in the kidney control group	23.77	30.26	30.54	30.83	28.85
Reference gene in the lung control group	28.27	23.06	19.45	23.49	23.5675
Reference gene in the brain control group	25.1	25.45	26.62	27.14	26.0775
Reference gene in the liver control group	36.62	31.27	30.69	30.47	32.2625
Reference gene in the heart control group	19.85	18.5	16.91	18.87	18.5325
Reference gene in the muscle low-temperature group	25.33	25.23	27.26	26.6	26.105
Reference gene in the kidney low-temperature group	28.33	29.19	28.7	30.97	29.2975
Reference gene in the lung low-temperature group	23.44	21.9	24.03	24.95	23.58
Reference gene in the brain low-temperature group	26.57	26.31	26.34	29.95	27.2925
Reference gene in the liver low-temperature group	31.69	30.47	31.49	31.22	31.2175
Reference gene in the heart low-temperature group	21.04	19.93	20.86	20.18	20.5025
Reference gene in the muscle low-temperature rehabilitation group	23.28	23.47	23.9	25.24	23.9725
Reference gene in the kidney low-temperature rehabilitation group	29.35	27.14	26.86	27.63	27.745
Reference gene in the lung low-temperature rehabilitation group	21.56	22.52	21.88	22.09	22.0125
Reference gene in the brain low-temperature rehabilitation group	25.74	26.94	26.35	24.93	25.99
Reference gene in the liver low-temperature rehabilitation group	25.59	26.97	27	29.79	27.3375
Reference gene in the heart low-temperature rehabilitation group	16.43	15.71	16.38	18.78	16.825

## Sheet: AQP5
Symbol	Cq1	Cq2	Cq3	Cq4	Average	ΔCt (Ct(target gene)- AVG Ct(reference genes))	ΔCt (Ct(target gene)- AVG Ct(reference genes))	ΔCt (Ct(target gene)- AVG Ct(reference genes))	ΔCt (Ct(target gene)- AVG Ct(reference genes))	2^-ΔCt	2^-ΔCt	2^-ΔCt	2^-ΔCt	log10-transformed values	log10-transformed values	log10-transformed values	log10-transformed values
muscle control group	27.04	27.11	27.11	27.16	27.105	2.9425	3.0125	3.0125	3.0625	0.130083	0.123922	0.123922	0.1197	0.0531102	0.050736	0.050736	0.0491018
kidney control group	27.25	27.36	27.75	27.15	27.3775	-1.6	-1.49	-1.1	-1.7	3.03143	2.80889	2.14355	3.24901	0.605459	0.580798	0.49742	0.628288
lung control group	27.12	26.74	27.38	26.25	26.8725	3.5525	3.1725	3.8125	2.6825	0.0852297	0.110913	0.0711743	0.155771	0.0355217	0.04568	0.0298601	0.0628719
brain control group	27.04	27.08	27.06	27.07	27.0625	0.9625	1.0025	0.9825	0.9925	0.513167	0.499134	0.506102	0.502606	0.179887	0.175841	0.177854	0.176845
liver control group	27.07	27.27	26.95	26.98	27.0675	-5.1925	-4.9925	-5.3125	-5.2825	36.5678	31.8341	39.7394	38.9216	1.57482	1.51632	1.61002	1.60121
heart control group	26.72	26.95	26.34	26.94	26.7375	8.1875	8.4175	7.8075	8.4075	0.00343018	0.00292469	0.00446384	0.00294503	0.00148716	0.00126832	0.00193431	0.00127713
muscle low-temperature group	39.02	31.62	32.93	32.61	34.045	12.915	5.515	6.825	6.505	0.000129478	0.0218685	0.00882003	0.0110103	5.62282e-05	0.00939502	0.0038137	0.00475559
kidney low-temperature group	35.75	34.92	33.6	34.99	34.815	6.4525	5.6225	4.3025	5.6925	0.0114184	0.0202983	0.0506779	0.0193369	0.00493084	0.00872715	0.0214696	0.00831774
lung low-temperature group	29.23	30.82	30.62	30.44	30.2775	5.65	7.24	7.04	6.86	0.019915	0.0066152	0.00759887	0.00860863	0.00856398	0.00286348	0.00328767	0.00372268
brain low-temperature group	34.52	32.66	31.99	34.16	33.3325	7.2275	5.3675	4.6975	6.8675	0.00667276	0.0242226	0.03854	0.008564	0.00288832	0.0103944	0.0164232	0.00370346
liver low-temperature group	34.57	38.88	32.95	32.95	34.8375	3.3525	7.6625	1.7325	1.7325	0.0979032	0.0049358	0.30093	0.30093	0.0405641	0.00213832	0.114254	0.114254
heart low-temperature group	35.37	33.21	32.6	33.37	33.6375	14.8675	12.7075	12.0975	12.8675	3.34531e-05	0.000149507	0.000228186	0.000133812	1.45283e-05	6.49252e-05	9.90888e-05	5.81101e-05
muscle low-temperature rehabilitation group	34.21	34.07	37.85	34.41	35.135	10.2375	10.0975	13.8775	10.4375	0.000828334	0.000912745	6.64441e-05	0.000721107	0.000359592	0.000396219	2.88553e-05	0.00031306
kidney low-temperature rehabilitation group	33.87	31.38	36.97	31.44	33.415	6.125	3.635	9.225	3.695	0.0143282	0.0804926	0.00167108	0.0772137	0.00617849	0.0336218	0.000725137	0.0323019
lung low-temperature rehabilitation group	32.62	33.27	33.36	31.97	32.805	10.6075	11.2575	11.3475	9.9575	0.00064095	0.000408465	0.000383762	0.00100576	0.000278272	0.000177358	0.000166634	0.000436576
brain low-temperature rehabilitation group	35.72	30.49	32.41	32.97	32.8975	9.73	4.5	6.42	6.98	0.00117755	0.0441942	0.0116785	0.00792156	0.000511101	0.0187813	0.00504252	0.00342673
liver low-temperature rehabilitation group	34.74	33.8	34.91	38.88	35.5825	7.4025	6.4625	7.5725	11.5425	0.00591052	0.0113395	0.00525352	0.000335244	0.00255935	0.00489697	0.0022756	0.00014557
heart low-temperature rehabilitation group	38.99	32.02	30.93	33.69	33.9075	22.165	15.195	14.105	16.865	2.12652e-07	2.66593e-05	5.67508e-05	8.37778e-06	9.23537e-08	1.15778e-05	2.46459e-05	3.63841e-06
Reference gene in the muscle control group	24.18	24.14	23.38	24.69	24.0975
Reference gene in the kidney control group	23.77	30.26	30.54	30.83	28.85
Reference gene in the lung control group	28.27	23.06	19.45	23.49	23.5675
Reference gene in the brain control group	25.1	25.45	26.62	27.14	26.0775
Reference gene in the liver control group	36.62	31.27	30.69	30.47	32.2625
Reference gene in the heart control group	19.85	18.5	16.91	18.87	18.5325
Reference gene in the muscle low-temperature group	25.33	25.23	27.26	26.6	26.105
Reference gene in the kidney low-temperature group	28.33	29.19	28.7	30.97	29.2975
Reference gene in the lung low-temperature group	23.44	21.9	24.03	24.95	23.58
Reference gene in the brain low-temperature group	26.57	26.31	26.34	29.95	27.2925
Reference gene in the liver low-temperature group	31.69	30.47	31.49	31.22	31.2175
Reference gene in the heart low-temperature group	21.04	19.93	20.86	20.18	20.5025
Reference gene in the muscle low-temperature rehabilitation group	23.28	23.47	23.9	25.24	23.9725
Reference gene in the kidney low-temperature rehabilitation group	29.35	27.14	26.86	27.63	27.745
Reference gene in the lung low-temperature rehabilitation group	21.56	22.52	21.88	22.09	22.0125
Reference gene in the brain low-temperature rehabilitation group	25.74	26.94	26.35	24.93	25.99
Reference gene in the liver low-temperature rehabilitation group	25.59	26.97	27	29.79	27.3375
Reference gene in the heart low-temperature rehabilitation group	16.43	15.71	16.38	18.78	16.825

## Sheet: AQP6
Symbol	Cq1	Cq2	Cq3	Cq4	Average	ΔCt (Ct(target gene)- AVG Ct(reference genes))	ΔCt (Ct(target gene)- AVG Ct(reference genes))	ΔCt (Ct(target gene)- AVG Ct(reference genes))	ΔCt (Ct(target gene)- AVG Ct(reference genes))	2^-ΔCt	2^-ΔCt	2^-ΔCt	2^-ΔCt	log10-transformed values	log10-transformed values	log10-transformed values	log10-transformed values
muscle control group	38.08	39.04	39.04	34.17	37.5825	13.9825	14.9425	14.9425	10.0725	6.178e-05	3.17584e-05	3.17584e-05	0.0009287	2.68299e-05	1.37923e-05	1.37923e-05	0.000403142
kidney control group	30.02	30.53	30.53	30.73	30.4525	1.17	1.68	1.68	1.88	0.444421	0.312083	0.312083	0.271684	0.159694	0.117961	0.117961	0.104379
lung control group	33.56	31.12	31.12	27.28	30.77	9.9925	7.5525	7.5525	3.7125	0.000981652	0.00532686	0.00532686	0.0762827	0.000426117	0.00230728	0.00230728	0.0319264
brain control group	29.53	30.83	30.83	31.38	30.6425	3.4525	4.7525	4.7525	5.3025	0.0913469	0.0370984	0.0370984	0.0253389	0.0379628	0.01582	0.01582	0.0108675
liver control group	36.02	34.89	34.89	35.79	35.3975	3.7575	2.6275	2.6275	3.5275	0.0739401	0.161824	0.161824	0.0867195	0.03098	0.0651404	0.0651404	0.0361175
heart control group	34.11	34.56	34.56	38.34	35.3925	15.5775	16.0275	16.0275	19.8075	2.04506e-05	1.49707e-05	1.49707e-05	1.0898e-06	8.88148e-06	6.50164e-06	6.50164e-06	4.73296e-07
muscle low-temperature group	35.68	32.69	38.65	35.6	35.655	9.575	6.585	12.545	9.495	0.00131111	0.0104164	0.000167332	0.00138586	0.000569033	0.00450038	7.26652e-05	0.000601456
kidney low-temperature group	30.4	31.98	30.63	36.65	32.415	1.1025	2.6825	1.3325	7.3525	0.465709	0.155771	0.39708	0.00611895	0.166048	0.0628719	0.145221	0.00264933
lung low-temperature group	31.12	33.77	27.86	36.4	32.2875	7.54	10.19	4.28	12.82	0.00537321	0.00085606	0.0514744	0.000138291	0.00232731	0.000371623	0.0217987	6.00551e-05
brain low-temperature group	33.27	31.96	31.66	38.02	33.7275	5.9775	4.6675	4.3675	10.7275	0.0158706	0.0393498	0.0484453	0.000589795	0.00683839	0.0167617	0.0205458	0.000256069
liver low-temperature group	34.88	35.9	34.54	37.04	35.59	3.6625	4.6825	3.3225	5.8225	0.0789728	0.0389428	0.0999604	0.0176707	0.0330105	0.0165916	0.041377	0.00760726
heart low-temperature group	33.65	35.64	35.22	34.09	34.65	13.1475	15.1375	14.7175	13.5875	0.000110207	2.77433e-05	3.71186e-05	8.12372e-05	4.78595e-05	1.20486e-05	1.61201e-05	3.52794e-05
muscle low-temperature rehabilitation group	34.71	35.42	34.02	37.36	35.3775	10.7375	11.4475	10.0475	13.3875	0.00058572	0.000358063	0.000944933	9.3317e-05	0.000254301	0.000155477	0.000410186	4.05252e-05
kidney low-temperature rehabilitation group	28.68	30.24	33.78	31.58	31.07	0.935	2.495	6.035	3.835	0.523042	0.17739	0.0152505	0.0700729	0.182712	0.0709205	0.00657321	0.0294134
lung low-temperature rehabilitation group	29.3	31.54	33.71	33.65	32.05	7.2875	9.5275	11.6975	11.6375	0.00640094	0.00135499	0.000301094	0.00031388	0.00277103	0.000588067	0.000130744	0.000136295
brain low-temperature rehabilitation group	32.19	32.48	31.27	29.74	31.42	6.2	6.49	5.28	3.75	0.0136024	0.0111254	0.0257372	0.0743254	0.00586761	0.00480502	0.0110361	0.0311359
liver low-temperature rehabilitation group	34.2	31.41	36.39	39.35	35.3375	6.8625	4.0725	9.0525	12.0125	0.00859373	0.0594368	0.00188333	0.000242034	0.00371626	0.025075	0.00081715	0.000105102
heart low-temperature rehabilitation group	37.69	38.76	33.17	36.24	36.465	20.865	21.935	16.345	19.415	5.23611e-07	2.49406e-07	1.20134e-05	1.43055e-06	2.27402e-07	1.08316e-07	5.21731e-06	6.21279e-07
Reference gene in the muscle control group	24.18	24.14	23.38	24.69	24.0975
Reference gene in the kidney control group	23.77	30.26	30.54	30.83	28.85
Reference gene in the lung control group	28.27	23.06	19.45	23.49	23.5675
Reference gene in the brain control group	25.1	25.45	26.62	27.14	26.0775
Reference gene in the liver control group	36.62	31.27	30.69	30.47	32.2625
Reference gene in the heart control group	19.85	18.5	16.91	18.87	18.5325
Reference gene in the muscle low-temperature group	25.33	25.23	27.26	26.6	26.105
Reference gene in the kidney low-temperature group	28.33	29.19	28.7	30.97	29.2975
Reference gene in the lung low-temperature group	23.44	21.9	24.03	24.95	23.58
Reference gene in the brain low-temperature group	26.57	26.31	26.34	29.95	27.2925
Reference gene in the liver low-temperature group	31.69	30.47	31.49	31.22	31.2175
Reference gene in the heart low-temperature group	21.04	19.93	20.86	20.18	20.5025
Reference gene in the muscle low-temperature rehabilitation group	23.28	23.47	23.9	25.24	23.9725
Reference gene in the kidney low-temperature rehabilitation group	29.35	27.14	26.86	27.63	27.745
Reference gene in the lung low-temperature rehabilitation group	21.56	22.52	21.88	22.09	22.0125
Reference gene in the brain low-temperature rehabilitation group	25.74	26.94	26.35	24.93	25.99
Reference gene in the liver low-temperature rehabilitation group	25.59	26.97	27	29.79	27.3375
Reference gene in the heart low-temperature rehabilitation group	16.43	15.71	16.38	18.78	16.825

## Sheet: AQP7
Symbol	Cq1	Cq2	Cq3	Cq4	Average	ΔCt (Ct(target gene)- AVG Ct(reference genes))	ΔCt (Ct(target gene)- AVG Ct(reference genes))	ΔCt (Ct(target gene)- AVG Ct(reference genes))	ΔCt (Ct(target gene)- AVG Ct(reference genes))	2^-ΔCt	2^-ΔCt	2^-ΔCt	2^-ΔCt	log10-transformed values	log10-transformed values	log10-transformed values	log10-transformed values
muscle control group	31.89	33.9	33.97	32.83	33.1475	7.7925	9.8025	9.8725	8.7325	0.00451049	0.00111983	0.0010668	0.00235102	0.00195448	0.000486065	0.000463057	0.00101983
kidney control group	32.6	36.74	34.33	32.7	34.0925	3.75	7.89	5.48	3.85	0.0743254	0.00421574	0.0224056	0.0693481	0.0311359	0.00182702	0.0096232	0.0291191
lung control group	31.84	30.1	32.34	32.32	31.65	8.2725	6.5325	8.7725	8.7525	0.00323392	0.0108024	0.00228673	0.00231865	0.00140221	0.00466628	0.000991979	0.00100581
brain control group	33.94	33.91	33.41	31.87	33.2825	7.8625	7.8325	7.3325	5.7925	0.00429686	0.00438715	0.00620437	0.018042	0.00186211	0.00190115	0.0026862	0.00776568
liver control group	33.22	34.82	32.82	33.13	33.4975	0.9575	2.5575	0.5575	0.8675	0.514948	0.16987	0.679479	0.548096	0.180398	0.0681375	0.225174	0.189798
heart control group	30.94	35	32.15	33.48	32.8925	12.4075	16.4675	13.6175	14.9475	0.000184065	1.10354e-05	7.95654e-05	3.16486e-05	7.99309e-05	4.79259e-06	3.45534e-05	1.37446e-05
muscle low-temperature group	31.9	34.72	30.83	33.71	32.79	5.795	8.615	4.725	7.605	0.0180107	0.00255051	0.0378123	0.0051365	0.00775235	0.00110626	0.0161188	0.00222504
kidney low-temperature group	31	34.44	33.19	32.49	32.78	1.7025	5.1425	3.8925	3.1925	0.307253	0.0283109	0.067335	0.109386	0.11636	0.0121244	0.0283007	0.0450827
lung low-temperature group	33.12	31.14	31.44	32.93	32.1575	9.54	7.56	7.86	9.35	0.0013433	0.00529924	0.00430432	0.00153239	0.000582997	0.00229535	0.00186533	0.000664999
brain low-temperature group	32.7	32.04	30.84	31.71	31.8225	5.4075	4.7475	3.5475	4.4175	0.0235603	0.0372272	0.0855256	0.0467951	0.0101134	0.0158739	0.0356401	0.0198617
liver low-temperature group	32.27	33.46	34.86	31.37	32.99	1.0525	2.2425	3.6425	0.1525	0.482132	0.21132	0.0800752	0.89969	0.170887	0.0832588	0.033454	0.278683
heart low-temperature group	36.76	35.31	32.44	33.01	34.38	16.2575	14.8075	11.9375	12.5075	1.27645e-05	3.48737e-05	0.00025495	0.000171738	5.54353e-06	1.51452e-05	0.000110709	7.45786e-05
muscle low-temperature rehabilitation group	34.04	32.79	34.52	33.65	33.75	10.0675	8.8175	10.5475	9.6775	0.000931924	0.0022165	0.000668169	0.00122119	0.000404541	0.000961549	0.000290085	0.000530031
kidney low-temperature rehabilitation group	31.32	31.94	33.29	32.67	32.305	3.575	4.195	5.545	4.925	0.0839108	0.0545983	0.0214185	0.0329175	0.0349935	0.0230871	0.00920371	0.0140656
lung low-temperature rehabilitation group	30.88	30.5	30.9	31.54	30.955	8.8675	8.4875	8.8875	9.5275	0.002141	0.00278617	0.00211152	0.00135499	0.00092883	0.00120834	0.000916056	0.000588067
brain low-temperature rehabilitation group	33.25	31.51	32.11	32.2	32.2675	7.26	5.52	6.12	6.21	0.00652412	0.0217929	0.0143779	0.0135084	0.00282419	0.00936287	0.00619979	0.00582735
liver low-temperature rehabilitation group	32.43	29.24	34.94	33.6	32.5525	5.0925	1.9025	7.6025	6.2625	0.0293093	0.267479	0.0051454	0.0130257	0.0125459	0.102941	0.00222889	0.00562045
heart low-temperature rehabilitation group	32.98	31.42	30.98	33.84	32.305	16.155	14.595	14.155	17.015	1.37044e-05	4.0408e-05	5.48176e-05	7.55048e-06	5.95171e-06	1.75486e-05	2.38064e-05	3.27912e-06
Reference gene in the muscle control group	24.18	24.14	23.38	24.69	24.0975
Reference gene in the kidney control group	23.77	30.26	30.54	30.83	28.85
Reference gene in the lung control group	28.27	23.06	19.45	23.49	23.5675
Reference gene in the brain control group	25.1	25.45	26.62	27.14	26.0775
Reference gene in the liver control group	36.62	31.27	30.69	30.47	32.2625
Reference gene in the heart control group	19.85	18.5	16.91	18.87	18.5325
Reference gene in the muscle low-temperature group	25.33	25.23	27.26	26.6	26.105
Reference gene in the kidney low-temperature group	28.33	29.19	28.7	30.97	29.2975
Reference gene in the lung low-temperature group	23.44	21.9	24.03	24.95	23.58
Reference gene in the brain low-temperature group	26.57	26.31	26.34	29.95	27.2925
Reference gene in the liver low-temperature group	31.69	30.47	31.49	31.22	31.2175
Reference gene in the heart low-temperature group	21.04	19.93	20.86	20.18	20.5025
Reference gene in the muscle low-temperature rehabilitation group	23.28	23.47	23.9	25.24	23.9725
Reference gene in the kidney low-temperature rehabilitation group	29.35	27.14	26.86	27.63	27.745
Reference gene in the lung low-temperature rehabilitation group	21.56	22.52	21.88	22.09	22.0125
Reference gene in the brain low-temperature rehabilitation group	25.74	26.94	26.35	24.93	25.99
Reference gene in the liver low-temperature rehabilitation group	25.59	26.97	27	29.79	27.3375
Reference gene in the heart low-temperature rehabilitation group	16.43	15.71	16.38	18.78	16.825

## Sheet: AQP8
Symbol	Cq1	Cq2	Cq3	Cq4	Average	ΔCt (Ct(target gene)- AVG Ct(reference genes))	ΔCt (Ct(target gene)- AVG Ct(reference genes))	ΔCt (Ct(target gene)- AVG Ct(reference genes))	ΔCt (Ct(target gene)- AVG Ct(reference genes))	2^-ΔCt	2^-ΔCt	2^-ΔCt	2^-ΔCt	log10-transformed values	log10-transformed values	log10-transformed values	log10-transformed values
muscle control group	31.97	36.03	37.56	-	35.1867	7.8725	11.9325	13.4625	#VALUE!	0.00426718	0.000255835	8.85898e-05	#VALUE!	0.00184927	0.000111093	3.84724e-05	#VALUE!
kidney control group	35.08	39.33	36.06	39.02	37.3725	6.23	10.48	7.21	10.17	0.0133224	0.000700173	0.0067542	0.00086801	0.00574765	0.000303975	0.00292345	0.000376809
lung control group	-	38.65	38.92	37.89	38.4867	#VALUE!	15.0825	15.3525	14.3225	#VALUE!	2.88214e-05	2.39022e-05	4.88088e-05	#VALUE!	1.25168e-05	1.03804e-05	2.11969e-05
brain control group	31.6	36.84	35.61	38.83	35.72	5.5225	10.7625	9.5325	12.7525	0.0217551	0.000575658	0.0013503	0.000144916	0.00934683	0.000249933	0.000586034	6.29315e-05
liver control group	33.6	37.28	36.98	-	35.9533	1.3375	5.0175	4.7175	#VALUE!	0.395706	0.0308732	0.0380094	#VALUE!	0.144794	0.0132053	0.0162013	#VALUE!
heart control group	37.42	36.81	33.69	34.92	35.71	18.8875	18.2775	15.1575	16.3875	2.06203e-06	3.1472e-06	2.73614e-05	1.16646e-05	8.95529e-07	1.36681e-06	1.18827e-05	5.06585e-06
muscle low-temperature group	39.06	38.65	34.66	35.96	37.0825	12.955	12.545	8.555	9.855	0.000125938	0.000167332	0.00265882	0.00107982	5.46907e-05	7.26652e-05	0.00115318	0.000468705
kidney low-temperature group	38.77	-	36.79	32.71	36.09	9.4725	#VALUE!	7.4925	3.4125	0.00140765	#VALUE!	0.00555307	0.093915	0.000610903	#VALUE!	0.00240499	0.0389836
lung low-temperature group	34.59	38.74	36.79	36.75	36.7175	11.01	15.16	13.21	13.17	0.000484908	2.7314e-05	0.000105534	0.000108501	0.000210542	1.18622e-05	4.58306e-05	4.7119e-05
brain low-temperature group	34.66	35.37	34.58	35.06	34.9175	7.3675	8.0775	7.2875	7.7675	0.00605566	0.00370195	0.00640094	0.00458933	0.00262201	0.00160477	0.00277103	0.00198856
liver low-temperature group	38.08	37.79	35.87	31.99	35.9325	6.8625	6.5725	4.6525	0.7725	0.00859373	0.010507	0.0397611	0.585402	0.00371626	0.00453934	0.0169335	0.200139
heart low-temperature group	35.31	34.68	39.34	33.29	35.655	14.8075	14.1775	18.8375	12.7875	3.48737e-05	5.39694e-05	2.13475e-06	0.000141442	1.51452e-05	2.3438e-05	9.2711e-07	6.14232e-05
muscle low-temperature rehabilitation group	34.46	34.77	36.97	36.9	35.775	10.4875	10.7975	12.9975	12.9275	0.000696543	0.000561861	0.000122282	0.000128361	0.000302399	0.000243944	5.31032e-05	5.57431e-05
kidney low-temperature rehabilitation group	31.09	36.02	34.67	38.28	35.015	3.345	8.275	6.925	10.535	0.0984135	0.00322832	0.00822938	0.000673983	0.0407659	0.00139978	0.00355935	0.000292609
lung low-temperature rehabilitation group	36.08	32.42	36.13	34.53	34.79	14.0675	10.4075	14.1175	12.5175	5.82453e-05	0.000736258	5.62612e-05	0.000170552	2.52949e-05	0.000319635	2.44332e-05	7.40635e-05
brain low-temperature rehabilitation group	35.93	35.37	36.09	34.9	35.5725	9.94	9.38	10.1	8.91	0.00101803	0.00150085	0.000911165	0.00207885	0.000441901	0.000651324	0.000395534	0.000901895
liver low-temperature rehabilitation group	35.59	35.7	37.09	38.92	36.825	8.2525	8.3625	9.7525	11.5825	0.00327906	0.00303834	0.00115932	0.000326077	0.00142175	0.00131753	0.000503197	0.00014159
heart low-temperature rehabilitation group	35.26	35.59	35.25	35.24	35.335	18.435	18.765	18.425	18.415	2.82171e-06	2.24477e-06	2.84133e-06	2.8611e-06	1.22545e-06	9.74891e-07	1.23397e-06	1.24256e-06
Reference gene in the muscle control group	24.18	24.14	23.38	24.69	24.0975
Reference gene in the kidney control group	23.77	30.26	30.54	30.83	28.85
Reference gene in the lung control group	28.27	23.06	19.45	23.49	23.5675
Reference gene in the brain control group	25.1	25.45	26.62	27.14	26.0775
Reference gene in the liver control group	36.62	31.27	30.69	30.47	32.2625
Reference gene in the heart control group	19.85	18.5	16.91	18.87	18.5325
Reference gene in the muscle low-temperature group	25.33	25.23	27.26	26.6	26.105
Reference gene in the kidney low-temperature group	28.33	29.19	28.7	30.97	29.2975
Reference gene in the lung low-temperature group	23.44	21.9	24.03	24.95	23.58
Reference gene in the brain low-temperature group	26.57	26.31	26.34	29.95	27.2925
Reference gene in the liver low-temperature group	31.69	30.47	31.49	31.22	31.2175
Reference gene in the heart low-temperature group	21.04	19.93	20.86	20.18	20.5025
Reference gene in the muscle low-temperature rehabilitation group	23.28	23.47	23.9	25.24	23.9725
Reference gene in the kidney low-temperature rehabilitation group	29.35	27.14	26.86	27.63	27.745
Reference gene in the lung low-temperature rehabilitation group	21.56	22.52	21.88	22.09	22.0125
Reference gene in the brain low-temperature rehabilitation group	25.74	26.94	26.35	24.93	25.99
Reference gene in the liver low-temperature rehabilitation group	25.59	26.97	27	29.79	27.3375
Reference gene in the heart low-temperature rehabilitation group	16.43	15.71	16.38	18.78	16.825

## Sheet: AQP9
Symbol	Cq1	Cq2	Cq3	Cq4	Average	ΔCt (Ct(target gene)- AVG Ct(reference genes))	ΔCt (Ct(target gene)- AVG Ct(reference genes))	ΔCt (Ct(target gene)- AVG Ct(reference genes))	ΔCt (Ct(target gene)- AVG Ct(reference genes))	2^-ΔCt	2^-ΔCt	2^-ΔCt	2^-ΔCt	log10-transformed values	log10-transformed values	log10-transformed values	log10-transformed values
muscle control group	29.56	31.52	28.63	28.93	29.66	5.4625	7.4225	4.5325	4.8325	0.022679	0.00582914	0.0432097	0.0350972	0.00973933	0.00252422	0.0183716	0.0149811
kidney control group	32.44	33.48	32.86	32.07	32.7125	3.59	4.63	4.01	3.22	0.0830429	0.040386	0.0620683	0.107321	0.0346456	0.0171945	0.0261524	0.0442734
lung control group	23.2	21.71	23.14	23.21	22.815	-0.3675	-1.8575	-0.4275	-0.3575	1.29012	3.62379	1.3449	1.2812	0.359857	0.664998	0.370125	0.358164
brain control group	29.4	28.21	29.39	29.58	29.145	3.3225	2.1325	3.3125	3.5025	0.0999604	0.228062	0.100656	0.0882353	0.041377	0.0892204	0.0416515	0.0367228
liver control group	25.77	22.98	23.27	24.65	24.1675	-6.4925	-9.2825	-8.9925	-7.6125	90.0404	622.746	509.345	195.7	1.95923	2.79501	2.70786	2.2938
heart control group	30.36	30.49	28.33	32.06	30.31	11.8275	11.9575	9.7975	13.5275	0.000275149	0.00025144	0.00112372	8.4687e-05	0.000119479	0.000109185	0.000487752	3.67775e-05
muscle low-temperature group	30.07	32.35	32.03	31.29	31.435	3.965	6.245	5.925	5.185	0.0640348	0.0131846	0.0164588	0.027489	0.0269558	0.00568859	0.00708977	0.0117772
kidney low-temperature group	31.47	32.8	35.4	32.74	33.1025	2.1725	3.5025	6.1025	3.4425	0.221826	0.0882353	0.0145534	0.0919823	0.0870093	0.0367228	0.00627491	0.0382156
lung low-temperature group	24.03	23.24	23.51	24.03	23.7025	0.45	-0.34	-0.07	0.45	0.732043	1.26576	1.04972	0.732043	0.238559	0.355213	0.311694	0.238559
brain low-temperature group	29.5	30.23	29.34	33.05	30.53	2.2075	2.9375	2.0475	5.7575	0.216509	0.130534	0.241903	0.018485	0.0851154	0.0532837	0.0940876	0.00795464
liver low-temperature group	22.95	24.78	24.29	25.09	24.2775	-8.2675	-6.4375	-6.9275	-6.1275	308.152	86.6724	121.727	69.9135	2.49017	1.94286	2.08894	1.85073
heart low-temperature group	32.34	30.34	32.27	31.53	31.62	11.8375	9.8375	11.7675	11.0275	0.000273248	0.00109299	0.000286833	0.000479062	0.000118654	0.000474422	0.000124552	0.000208004
muscle low-temperature rehabilitation group	28.52	28.77	30.41	32.2	29.975	4.5475	4.7975	6.4375	8.2275	0.0427628	0.0359591	0.0115377	0.00333638	0.0181855	0.0153426	0.00498208	0.00144656
kidney low-temperature rehabilitation group	30.27	30.07	32.75	31.23	31.08	2.525	2.325	5.005	3.485	0.17374	0.199575	0.0311419	0.0893121	0.0695718	0.0790273	0.0133184	0.0371523
lung low-temperature rehabilitation group	24.31	25.02	23.68	23.16	24.0425	2.2975	3.0075	1.6675	1.1475	0.203415	0.124352	0.314798	0.451407	0.0804155	0.0509022	0.118859	0.161789
brain low-temperature rehabilitation group	31.4	30.94	28.89	28.73	29.99	5.41	4.95	2.9	2.74	0.0235195	0.032352	0.133972	0.149685	0.0100961	0.0138278	0.0546022	0.0605788
liver low-temperature rehabilitation group	23.22	21.83	23.85	24.56	23.365	-4.1175	-5.5075	-3.4875	-2.7775	17.3577	45.4907	11.2161	6.85663	1.26382	1.66737	1.08693	0.895236
heart low-temperature rehabilitation group	30.76	27.74	30.35	32.35	30.3	13.935	10.915	13.525	15.525	6.3848e-05	0.000517914	8.48339e-05	2.12085e-05	2.77279e-05	0.000224869	3.68413e-05	9.21062e-06
Reference gene in the muscle control group	24.18	24.14	23.38	24.69	24.0975
Reference gene in the kidney control group	23.77	30.26	30.54	30.83	28.85
Reference gene in the lung control group	28.27	23.06	19.45	23.49	23.5675
Reference gene in the brain control group	25.1	25.45	26.62	27.14	26.0775
Reference gene in the liver control group	36.62	31.27	30.69	30.47	32.2625
Reference gene in the heart control group	19.85	18.5	16.91	18.87	18.5325
Reference gene in the muscle low-temperature group	25.33	25.23	27.26	26.6	26.105
Reference gene in the kidney low-temperature group	28.33	29.19	28.7	30.97	29.2975
Reference gene in the lung low-temperature group	23.44	21.9	24.03	24.95	23.58
Reference gene in the brain low-temperature group	26.57	26.31	26.34	29.95	27.2925
Reference gene in the liver low-temperature group	31.69	30.47	31.49	31.22	31.2175
Reference gene in the heart low-temperature group	21.04	19.93	20.86	20.18	20.5025
Reference gene in the muscle low-temperature rehabilitation group	23.28	23.47	23.9	25.24	23.9725
Reference gene in the kidney low-temperature rehabilitation group	29.35	27.14	26.86	27.63	27.745
Reference gene in the lung low-temperature rehabilitation group	21.56	22.52	21.88	22.09	22.0125
Reference gene in the brain low-temperature rehabilitation group	25.74	26.94	26.35	24.93	25.99
Reference gene in the liver low-temperature rehabilitation group	25.59	26.97	27	29.79	27.3375
Reference gene in the heart low-temperature rehabilitation group	16.43	15.71	16.38	18.78	16.825
