# Supplementary material for: Genome-Wide Identification and Expression Analysis of the Aquaporin Gene Family in the Qinghai Toad-Headed Agama (Phrynocephalus vlangalii) and Responses to Acute Cold Stress
Source: Biology (Basel). 2025 Dec 7;14(12):1755. doi: 10.3390/biology14121755 (PMC12731239; doi:10.3390/biology14121755)
Supplement: Supplementary file 1 [file biology-14-01755-s001.zip › Table S4. ANOVA table.xlsx]

## Sheet: AQP0
ANOVA table	SS	DF	MS	F (DFn, DFd)	P value
Interaction	213214363329	10	21321436333	F (10, 54) = 395.4	P<0.0001
Row Factor	106607750752	5	21321550150	F (5, 54) = 395.4	P<0.0001
Column Factor	52950849895	2	26475424948	F (2, 54) = 491.0	P<0.0001
Residual	2911738088	54	53921076
Original FDR method of Benjamini and Hochberg	Mean Diff.	Discovery?	q value	Individual P Value
muscle
control group vs. low-temprature group	1147	No	>0.9999	0.8259
control group vs. low-temprature rehabilitation group	1147	No	>0.9999	0.8259
low-temprature group vs. low-temprature rehabilitation group	0.03673	No	>0.9999	>0.9999
kidney
control group vs. low-temprature group	23750	Yes	<0.0001	<0.0001
control group vs. low-temprature rehabilitation group	23750	Yes	<0.0001	<0.0001
low-temprature group vs. low-temprature rehabilitation group	0.09968	No	>0.9999	>0.9999
lung
control group vs. low-temprature group	617.5	No	>0.9999	0.9058
control group vs. low-temprature rehabilitation group	617.5	No	>0.9999	0.9058
low-temprature group vs. low-temprature rehabilitation group	0.0009308	No	>0.9999	>0.9999
brain
control group vs. low-temprature group	4625	No	0.5656	0.377
control group vs. low-temprature rehabilitation group	4625	No	0.5656	0.377
low-temprature group vs. low-temprature rehabilitation group	-0.08313	No	>0.9999	>0.9999
liver
control group vs. low-temprature group	314999	Yes	<0.0001	<0.0001
control group vs. low-temprature rehabilitation group	315000	Yes	<0.0001	<0.0001
low-temprature group vs. low-temprature rehabilitation group	0.563	No	>0.9999	>0.9999
heart
control group vs. low-temprature group	26.25	No	>0.9999	0.996
control group vs. low-temprature rehabilitation group	26.25	No	>0.9999	0.996
low-temprature group vs. low-temprature rehabilitation group	0.0002459	No	>0.9999	>0.9999

## Sheet: AQP1
ANOVA table	SS	DF	MS	F (DFn, DFd)	P value
Interaction	258.7	10	25.87	F (10, 54) = 2.383	P=0.0202
Row Factor	523.5	5	104.7	F (5, 54) = 9.645	P<0.0001
Column Factor	95.64	2	47.82	F (2, 54) = 4.405	P=0.0169
Residual	586.2	54	10.85
Original FDR method of Benjamini and Hochberg	Mean Diff.	Discovery?	q value	Individual P Value
muscle
control group vs. low-temprature group	-0.04125	No	0.9969	0.9859
control group vs. low-temprature rehabilitation group	0.009	No	0.9969	0.9969
low-temprature group vs. low-temprature rehabilitation group	0.05025	No	0.9969	0.9829
kidney
control group vs. low-temprature group	2.4	No	0.7182	0.3075
control group vs. low-temprature rehabilitation group	1.555	No	0.7182	0.5073
low-temprature group vs. low-temprature rehabilitation group	-0.845	No	0.7182	0.7182
lung
control group vs. low-temprature group	0.5033	No	0.8971	0.8298
control group vs. low-temprature rehabilitation group	0.806	No	0.8971	0.7307
low-temprature group vs. low-temprature rehabilitation group	0.3028	No	0.8971	0.8971
brain
control group vs. low-temprature group	0.1725	No	0.9412	0.9412
control group vs. low-temprature rehabilitation group	1.363	No	0.9174	0.5611
low-temprature group vs. low-temprature rehabilitation group	1.19	No	0.9174	0.6116
liver
control group vs. low-temprature group	9.155	Yes	0.0004	0.0002
control group vs. low-temprature rehabilitation group	12.54	Yes	<0.0001	<0.0001
low-temprature group vs. low-temprature rehabilitation group	3.385	No	0.152	0.152
heart
control group vs. low-temprature group	0.0022	No	0.9993	0.9993
control group vs. low-temprature rehabilitation group	0.007032	No	0.9993	0.9976
low-temprature group vs. low-temprature rehabilitation group	0.004832	No	0.9993	0.9984

## Sheet: AQP2
ANOVA table	SS (Type III)	DF	MS	F (DFn, DFd)	P value
Interaction	3.448	10	0.3448	F (10, 53) = 1.342	P=0.2332
Row Factor	18.69	5	3.737	F (5, 53) = 14.54	P<0.0001
Column Factor	0.8199	2	0.41	F (2, 53) = 1.595	P=0.2124
Residual	13.62	53	0.257
Original FDR method of Benjamini and Hochberg	Predicted (LS) mean diff.	Discovery?	q value	Individual P Value
muscle
control group vs. low-temprature group	-0.0007108	No	0.9997	0.9985
control group vs. low-temprature rehabilitation group	0.0001225	No	0.9997	0.9997
low-temprature group vs. low-temprature rehabilitation group	0.0008333	No	0.9997	0.9983
kidney
control group vs. low-temprature group	1.31	Yes	0.0018	0.0006
control group vs. low-temprature rehabilitation group	1.175	Yes	0.0028	0.0018
low-temprature group vs. low-temprature rehabilitation group	-0.135	No	0.708	0.708
lung
control group vs. low-temprature group	0.0001965	No	>0.9999	0.9996
control group vs. low-temprature rehabilitation group	0.000183	No	>0.9999	0.9996
low-temprature group vs. low-temprature rehabilitation group	-1.345e-05	No	>0.9999	>0.9999
brain
control group vs. low-temprature group	-0.0249	No	0.9938	0.9449
control group vs. low-temprature rehabilitation group	-0.002813	No	0.9938	0.9938
low-temprature group vs. low-temprature rehabilitation group	0.02209	No	0.9938	0.9511
liver
control group vs. low-temprature group	0.034	No	0.9248	0.9248
control group vs. low-temprature rehabilitation group	0.2314	No	0.8761	0.5213
low-temprature group vs. low-temprature rehabilitation group	0.1974	No	0.8761	0.5841
heart
control group vs. low-temprature group	-2.96e-05	No	>0.9999	>0.9999
control group vs. low-temprature rehabilitation group	7.575e-06	No	>0.9999	>0.9999
low-temprature group vs. low-temprature rehabilitation group	3.717e-05	No	>0.9999	>0.9999

## Sheet: AQP3
ANOVA table	SS	DF	MS	F (DFn, DFd)	P value
Interaction	0.8789	10	0.08789	F (10, 54) = 5.075	P<0.0001
Row Factor	1.745	5	0.3491	F (5, 54) = 20.16	P<0.0001
Column Factor	0.176	2	0.08798	F (2, 54) = 5.080	P=0.0095
Residual	0.9351	54	0.01732
Original FDR method of Benjamini and Hochberg	Mean Diff.	Discovery?	q value	Individual P Value
muscle
control group vs. low-temprature group	-0.006538	No	0.9933	0.9442
control group vs. low-temprature rehabilitation group	-0.0007875	No	0.9933	0.9933
low-temprature group vs. low-temprature rehabilitation group	0.00575	No	0.9933	0.951
kidney
control group vs. low-temprature group	-0.09375	No	0.6287	0.3182
control group vs. low-temprature rehabilitation group	-0.04525	No	0.6287	0.6287
low-temprature group vs. low-temprature rehabilitation group	0.0485	No	0.6287	0.6043
lung
control group vs. low-temprature group	-0.002123	No	0.989	0.9819
control group vs. low-temprature rehabilitation group	0.001285	No	0.989	0.989
low-temprature group vs. low-temprature rehabilitation group	0.003408	No	0.989	0.9709
brain
control group vs. low-temprature group	-0.03938	No	0.9851	0.6739
control group vs. low-temprature rehabilitation group	-0.04113	No	0.9851	0.6603
low-temprature group vs. low-temprature rehabilitation group	-0.00175	No	0.9851	0.9851
liver
control group vs. low-temprature group	-0.055	No	0.5569	0.5569
control group vs. low-temprature rehabilitation group	0.593	Yes	<0.0001	<0.0001
low-temprature group vs. low-temprature rehabilitation group	0.648	Yes	<0.0001	<0.0001
heart
control group vs. low-temprature group	-7.725e-05	No	0.9993	0.9993
control group vs. low-temprature rehabilitation group	0.0001118	No	0.9993	0.999
low-temprature group vs. low-temprature rehabilitation group	0.000189	No	0.9993	0.9984

## Sheet: AQP4
ANOVA table	SS	DF	MS	F (DFn, DFd)	P value
Interaction	50019435796	10	5001943580	F (10, 54) = 1.285	P=0.2625
Row Factor	403151107428	5	80630221486	F (5, 54) = 20.71	P<0.0001
Column Factor	9672026603	2	4836013302	F (2, 54) = 1.242	P=0.2969
Residual	210264723926	54	3893791184
Original FDR method of Benjamini and Hochberg	Mean Diff.	Discovery?	q value	Individual P Value
muscle
control group vs. low-temprature group	-78	No	0.9986	0.9986
control group vs. low-temprature rehabilitation group	-911	No	0.9986	0.9836
low-temprature group vs. low-temprature rehabilitation group	-833	No	0.9986	0.985
kidney
control group vs. low-temprature group	176	No	0.9996	0.9968
control group vs. low-temprature rehabilitation group	-20	No	0.9996	0.9996
low-temprature group vs. low-temprature rehabilitation group	-196	No	0.9996	0.9965
lung
control group vs. low-temprature group	693.4	No	0.9968	0.9875
control group vs. low-temprature rehabilitation group	869.9	No	0.9968	0.9843
low-temprature group vs. low-temprature rehabilitation group	176.6	No	0.9968	0.9968
brain
control group vs. low-temprature group	-129000	Yes	0.0076	0.005
control group vs. low-temprature rehabilitation group	35000	No	0.4311	0.4311
low-temprature group vs. low-temprature rehabilitation group	164000	Yes	0.0014	0.0005
liver
control group vs. low-temprature group	705.1	No	0.9873	0.9873
control group vs. low-temprature rehabilitation group	-868.7	No	0.9873	0.9844
low-temprature group vs. low-temprature rehabilitation group	-1574	No	0.9873	0.9717
heart
control group vs. low-temprature group	-0.06397	No	>0.9999	>0.9999
control group vs. low-temprature rehabilitation group	0.12	No	>0.9999	>0.9999
low-temprature group vs. low-temprature rehabilitation group	0.184	No	>0.9999	>0.9999

## Sheet: AQP5
ANOVA table	SS	DF	MS	F (DFn, DFd)	P value
Interaction	2930	10	293	F (10, 54) = 408.1	P<0.0001
Row Factor	1484	5	296.8	F (5, 54) = 413.5	P<0.0001
Column Factor	723.9	2	362	F (2, 54) = 504.2	P<0.0001
Residual	38.77	54	0.7179
Original FDR method of Benjamini and Hochberg	Mean Diff.	Discovery?	q value	Individual P Value
muscle
control group vs. low-temprature group	0.112	No	0.9869	0.8524
control group vs. low-temprature rehabilitation group	0.1219	No	0.9869	0.8396
low-temprature group vs. low-temprature rehabilitation group	0.009851	No	0.9869	0.9869
kidney
control group vs. low-temprature group	2.75	Yes	<0.0001	<0.0001
control group vs. low-temprature rehabilitation group	2.732	Yes	<0.0001	<0.0001
low-temprature group vs. low-temprature rehabilitation group	-0.01793	No	0.9762	0.9762
lung
control group vs. low-temprature group	0.0958	No	0.9866	0.8736
control group vs. low-temprature rehabilitation group	0.1059	No	0.9866	0.8604
low-temprature group vs. low-temprature rehabilitation group	0.01009	No	0.9866	0.9866
brain
control group vs. low-temprature group	0.4854	No	0.6321	0.4214
control group vs. low-temprature rehabilitation group	0.4887	No	0.6321	0.4182
low-temprature group vs. low-temprature rehabilitation group	0.0033	No	0.9956	0.9956
liver
control group vs. low-temprature group	36.82	Yes	<0.0001	<0.0001
control group vs. low-temprature rehabilitation group	36.99	Yes	<0.0001	<0.0001
low-temprature group vs. low-temprature rehabilitation group	0.1701	No	0.7776	0.7776
heart
control group vs. low-temprature group	0.003289	No	0.9999	0.9956
control group vs. low-temprature rehabilitation group	0.003402	No	0.9999	0.9955
low-temprature group vs. low-temprature rehabilitation group	0.0001126	No	0.9999	0.9999

## Sheet: AQP6
ANOVA table	SS	DF	MS	F (DFn, DFd)	P value
Interaction	0.03501	10	0.003501	F (10, 54) = 0.5663	P=0.8339
Row Factor	0.6111	5	0.1222	F (5, 54) = 19.77	P<0.0001
Column Factor	0.02543	2	0.01272	F (2, 54) = 2.057	P=0.1377
Residual	0.3338	54	0.006182
Original FDR method of Benjamini and Hochberg	Mean Diff.	Discovery?	q value	Individual P Value
muscle
control group vs. low-temprature group	-0.002954	No	0.9967	0.9578
control group vs. low-temprature rehabilitation group	-0.0002318	No	0.9967	0.9967
low-temprature group vs. low-temprature rehabilitation group	0.002722	No	0.9967	0.9611
kidney
control group vs. low-temprature group	0.07348	No	0.2638	0.1919
control group vs. low-temprature rehabilitation group	0.1363	No	0.0526	0.0175
low-temprature group vs. low-temprature rehabilitation group	0.06278	No	0.2638	0.2638
lung
control group vs. low-temprature group	0.007545	No	0.8926	0.8926
control group vs. low-temprature rehabilitation group	0.01979	No	0.8926	0.7232
low-temprature group vs. low-temprature rehabilitation group	0.01225	No	0.8926	0.8265
brain
control group vs. low-temprature group	0.0216	No	0.9237	0.6991
control group vs. low-temprature rehabilitation group	0.01625	No	0.9237	0.7712
low-temprature group vs. low-temprature rehabilitation group	-0.005353	No	0.9237	0.9237
liver
control group vs. low-temprature group	0.06125	No	0.4132	0.2755
control group vs. low-temprature rehabilitation group	0.1028	No	0.2096	0.0699
low-temprature group vs. low-temprature rehabilitation group	0.04157	No	0.4579	0.4579
heart
control group vs. low-temprature group	-5.123e-05	No	0.9999	0.9993
control group vs. low-temprature rehabilitation group	9.233e-06	No	0.9999	0.9999
low-temprature group vs. low-temprature rehabilitation group	6.046e-05	No	0.9999	0.9991

## Sheet: AQP7
ANOVA table	SS	DF	MS	F (DFn, DFd)	P value
Interaction	0.3077	10	0.03077	F (10, 54) = 2.594	P=0.0120
Row Factor	0.965	5	0.193	F (5, 54) = 16.27	P<0.0001
Column Factor	0.08404	2	0.04202	F (2, 54) = 3.542	P=0.0359
Residual	0.6406	54	0.01186
Original FDR method of Benjamini and Hochberg	Mean Diff.	Discovery?	q value	Individual P Value
muscle
control group vs. low-temprature group	-0.01365	No	0.9894	0.86
control group vs. low-temprature rehabilitation group	0.001025	No	0.9894	0.9894
low-temprature group vs. low-temprature rehabilitation group	0.01468	No	0.9894	0.8496
kidney
control group vs. low-temprature group	-0.08645	No	0.4509	0.2666
control group vs. low-temprature rehabilitation group	-0.00595	No	0.9387	0.9387
low-temprature group vs. low-temprature rehabilitation group	0.0805	No	0.4509	0.3006
lung
control group vs. low-temprature group	0.0016	No	0.9897	0.9835
control group vs. low-temprature rehabilitation group	0.0026	No	0.9897	0.9732
low-temprature group vs. low-temprature rehabilitation group	0.001	No	0.9897	0.9897
brain
control group vs. low-temprature group	-0.04028	No	0.9392	0.6032
control group vs. low-temprature rehabilitation group	-0.0059	No	0.9392	0.9392
low-temprature group vs. low-temprature rehabilitation group	0.03438	No	0.9392	0.6572
liver
control group vs. low-temprature group	0.06	No	0.4394	0.4394
control group vs. low-temprature rehabilitation group	0.3982	Yes	<0.0001	<0.0001
low-temprature group vs. low-temprature rehabilitation group	0.3382	Yes	<0.0001	<0.0001
heart
control group vs. low-temprature group	-4.125e-05	No	0.9996	0.9996
control group vs. low-temprature rehabilitation group	4.66e-05	No	0.9996	0.9995
low-temprature group vs. low-temprature rehabilitation group	8.785e-05	No	0.9996	0.9991

## Sheet: AQP8
ANOVA table	SS (Type III)	DF	MS	F (DFn, DFd)	P value
Interaction	0.05482	10	0.005482	F (10, 50) = 0.7921	P=0.6364
Row Factor	0.09735	5	0.01947	F (5, 50) = 2.813	P=0.0258
Column Factor	0.01067	2	0.005336	F (2, 50) = 0.7709	P=0.4680
Residual	0.3461	50	0.006922
Original FDR method of Benjamini and Hochberg	Predicted (LS) mean diff.	Discovery?	q value	Individual P Value
muscle
control group vs. low-temprature group	0.0005247	No	0.9934	0.9934
control group vs. low-temprature rehabilitation group	0.001172	No	0.9934	0.9854
low-temprature group vs. low-temprature rehabilitation group	0.0006475	No	0.9934	0.9913
kidney
control group vs. low-temprature group	-0.02832	No	0.9233	0.6577
control group vs. low-temprature rehabilitation group	-0.02218	No	0.9233	0.7078
low-temprature group vs. low-temprature rehabilitation group	0.006149	No	0.9233	0.9233
lung
control group vs. low-temprature group	-0.0001478	No	0.999	0.9982
control group vs. low-temprature rehabilitation group	-0.000222	No	0.999	0.9972
low-temprature group vs. low-temprature rehabilitation group	-7.425e-05	No	0.999	0.999
brain
control group vs. low-temprature group	0.00083	No	0.9888	0.9888
control group vs. low-temprature rehabilitation group	0.004652	No	0.9888	0.9373
low-temprature group vs. low-temprature rehabilitation group	0.003822	No	0.9888	0.9485
liver
control group vs. low-temprature group	-0.006067	No	0.9243	0.9243
control group vs. low-temprature rehabilitation group	0.1544	Yes	0.0281	0.0188
low-temprature group vs. low-temprature rehabilitation group	0.1604	Yes	0.0264	0.0088
heart
control group vs. low-temprature group	-4.672e-05	No	0.9999	0.9994
control group vs. low-temprature rehabilitation group	8.375e-06	No	0.9999	0.9999
low-temprature group vs. low-temprature rehabilitation group	5.51e-05	No	0.9999	0.9993

## Sheet: AQP9
ANOVA table	SS	DF	MS	F (DFn, DFd)	P value
Interaction	190401	10	19040	F (10, 54) = 4.545	P=0.0001
Row Factor	301562	5	60312	F (5, 54) = 14.40	P<0.0001
Column Factor	38514	2	19257	F (2, 54) = 4.597	P=0.0143
Residual	226218	54	4189
Original FDR method of Benjamini and Hochberg	Mean Diff.	Discovery?	q value	Individual P Value
muscle
control group vs. low-temprature group	-0.0033	No	>0.9999	>0.9999
control group vs. low-temprature rehabilitation group	0.003125	No	>0.9999	>0.9999
low-temprature group vs. low-temprature rehabilitation group	0.006425	No	>0.9999	0.9999
kidney
control group vs. low-temprature group	-0.03	No	0.9997	0.9995
control group vs. low-temprature rehabilitation group	-0.04875	No	0.9997	0.9992
low-temprature group vs. low-temprature rehabilitation group	-0.01875	No	0.9997	0.9997
lung
control group vs. low-temprature group	0.935	No	0.9884	0.9838
control group vs. low-temprature rehabilitation group	1.605	No	0.9884	0.9722
low-temprature group vs. low-temprature rehabilitation group	0.67	No	0.9884	0.9884
brain
control group vs. low-temprature group	-0.0225	No	0.9996	0.9996
control group vs. low-temprature rehabilitation group	0.0455	No	0.9996	0.9992
low-temprature group vs. low-temprature rehabilitation group	0.068	No	0.9996	0.9988
liver
control group vs. low-temprature group	208.3	Yes	<0.0001	<0.0001
control group vs. low-temprature rehabilitation group	335	Yes	<0.0001	<0.0001
low-temprature group vs. low-temprature rehabilitation group	126.8	Yes	0.0077	0.0077
heart
control group vs. low-temprature group	-0.0001063	No	>0.9999	>0.9999
control group vs. low-temprature rehabilitation group	0.0002563	No	>0.9999	>0.9999
low-temprature group vs. low-temprature rehabilitation group	0.0003625	No	>0.9999	>0.9999
